# Supplementary material for: Simulations reveal variability in exposure to drier conditions during timing of budbreak for tree species of the mixedwood forests of Québec, Canada
Source: For Res (Fayettev). 2024 Aug 7;4:e026. doi: 10.48130/forres-0024-0023 (PMC11524311; doi:10.48130/forres-0024-0023)
Supplement: Supplementary file 1 — Supplementary data to this article can be found online. [file forres-0024-0023-S1.zip]

Archive with 3 entries (3 files):
- 10.48130_forres-0024-0023-Suppl-TableS2.pdf
- 10.48130_forres-0024-0023-Suppl-TableS3.pdf
- 10.48130_forres-0024-0023-Suppl-TableS1.pdf
